# Supplementary material for: Causal Relationship Between Physical Activity and Thymic Tumors Mediated by Circulating Cytokines: A Mendelian Randomization Mediation Analysis
Source: Int J Mol Sci. 2024 Dec 16;25(24):13485. doi: 10.3390/ijms252413485 (PMC11676807; doi:10.3390/ijms252413485)
Supplement: Supplementary file 1 [file ijms-25-13485-s001.zip › Supplementary_Tables.xlsx]

## Sheet: List
Supplementary Tables
Table S1. Manually detected potential pleiotropy in the Phenoscanner V2 database.
Table S2. 5 index SNPs representing genetically predicted physical activity.
Table S3. Sensitivity analysis of the significant MR results.
Table S4. MR analysis results of physical activity on circulating cytokines.
Table S5. SNPs representing genetically predicted circulating cytokines.
Table S6. MR analysis results of circulating cytokines on thymic tumors.

## Sheet: Table S1
Table S1. Manually detected potential pleiotropy in the Phenoscanner V2 database.
Exposure	SNP	Chr	Gene	Diseases & traits
Physical activity	rs11012732	10	MLLT10	Body mass index (UK Biobank)
	rs59499656	18	RIT2	Body mass index (UK Biobank)
	rs34517439	1	GIPC2	Smoking (PMID: 30643251)
SNP, single nucleotide polymorphism; Chr, Chromosome.

## Sheet: Table S2
Table S2. 5 index SNPs representing genetically predicted physical activity.
SNP	effect_allele	other_allele	EAF	Beta	SE	P-value	R2	F-statistic
rs6775319	A	T	0.270752	0.225081	0.040802	3.5e-08	0.000333985	30.4302
rs9293503	T	C	0.888495	0.328953	0.0586852	2.1e-08	0.000344841	31.4196
rs12522261	G	A	0.656527	0.210522	0.0383038	3.9e-08	0.000331532	30.2066
rs148193266	A	C	0.957332	-0.510362	0.0921544	3.1e-08	0.000336617	30.6701
rs56194509	T	G	0.779514	-0.303404	0.0439408	5e-12	0.000523163	47.6757
SNP, single nucleotide polymorphism; EAF, effect allele frequency; SE, standard error.

## Sheet: Table S3
Table S3. Sensitivity analysis of the significant MR results.
Exposure/Mediator	Outcome/Mediator	Cochran’s Q test		MR-Egger intercept test		MR-PRESSO-derived P-value
		Q statistic	P-value	Intercept	P-value
Physical activity	Benign thymic neoplasms	2.28985	0.682618	0.512229	0.323118	0.72
	Malignant thymic neoplasms	1.21451	0.875705	-0.150692	0.693473	0.9
Physical activity	C-C motif chemokine 19 levels	3.85898	0.795869	0.00305246	0.90047	0.811667
	Interleukin-10 receptor subunit beta levels	1.60627	0.978401	-0.0121298	0.616556	0.979
Interleukin-10 receptor subunit beta levels	Benign thymic neoplasms	0.665605	0.955502	-0.0763183	0.763115	0.984667
MR, Mendelian randomization.

## Sheet: Table S4
Table S4. MR analysis results of physical activity on circulating cytokines.
Exposure	Mediator	Method	β	SE	P-value	β_low95%CI	β_up95%CI	P-FDR
Physical activity	Eukaryotic translation initiation factor 4E-binding protein 1 levels	MR-Egger regression	-0.0320553	0.0957576	0.749203	-0.21974	0.15563	0.99406
		Weighted median	-0.0287725	0.028034	0.30473	-0.0837192	0.0261742	0.997219
		Inverse-variance weighted	-0.000695092	0.0201574	0.972492	-0.0402036	0.0388134	0.993935
	Adenosine Deaminase levels	MR-Egger regression	-0.0921577	0.0921962	0.356104	-0.272862	0.0885468	0.99406
		Weighted median	0.00841298	0.0271858	0.75697	-0.0448712	0.0616972	0.999984
		Inverse-variance weighted	0.00729943	0.0209842	0.72795	-0.0338296	0.0484285	0.944739
	Artemin levels	MR-Egger regression	-0.135364	0.0989147	0.220185	-0.329236	0.0585091	0.99406
		Weighted median	0.00306685	0.0283552	0.91387	-0.0525093	0.0586429	0.999984
		Inverse-variance weighted	-0.00508018	0.0223461	0.820158	-0.0488785	0.0387181	0.944739
	Axin-1 levels	MR-Egger regression	-0.0324799	0.0991158	0.754273	-0.226747	0.161787	0.99406
		Weighted median	-0.000180658	0.0279186	0.994837	-0.0549011	0.0545398	0.999984
		Inverse-variance weighted	0.0117027	0.0224719	0.602525	-0.0323421	0.0557476	0.944739
	beta-nerve growth factor levels	MR-Egger regression	0.0953896	0.108585	0.413477	-0.117437	0.308216	0.99406
		Weighted median	-0.00038265	0.0260955	0.988301	-0.0515298	0.0507645	0.999984
		Inverse-variance weighted	0.0202041	0.0232314	0.384471	-0.0253295	0.0657376	0.913968
	Caspase 8 levels	MR-Egger regression	0.0135604	0.0889928	0.883885	-0.160866	0.187986	0.99406
		Weighted median	0.0117761	0.0254221	0.643205	-0.0380513	0.0616035	0.997219
		Inverse-variance weighted	0.0108043	0.0200647	0.590251	-0.0285225	0.0501311	0.944739
	Eotaxin levels	MR-Egger regression	0.0606	0.121486	0.635661	-0.177512	0.298712	0.99406
		Weighted median	0.000469651	0.0288849	0.987027	-0.0561448	0.0570841	0.999984
		Inverse-variance weighted	-0.0138123	0.0260416	0.59584	-0.0648539	0.0372293	0.944739
	C-C motif chemokine 19 levels	MR-Egger regression	-0.0765373	0.0896478	0.426007	-0.252247	0.0991724	0.99406
		Weighted median	-0.0735267	0.0266895	0.0058711	-0.125838	-0.0212153	0.17809
		Inverse-variance weighted	-0.0651425	0.0201821	0.00124774	-0.104699	-0.0255856	0.0378482
	C-C motif chemokine 20 levels	MR-Egger regression	-0.134952	0.111687	0.272384	-0.353858	0.0839534	0.99406
		Weighted median	-0.0164174	0.0267565	0.539491	-0.0688602	0.0360255	0.997219
		Inverse-variance weighted	-0.026233	0.0251024	0.296004	-0.0754337	0.0229676	0.913968
	C-C motif chemokine 23 levels	MR-Egger regression	-0.0681735	0.0921852	0.4875	-0.248856	0.112509	0.99406
		Weighted median	-0.0227316	0.0260348	0.382594	-0.0737598	0.0282965	0.997219
		Inverse-variance weighted	-0.0269252	0.0199454	0.177035	-0.0660183	0.0121679	0.700441
	C-C motif chemokine 25 levels	MR-Egger regression	-0.0900146	0.0885156	0.348424	-0.263505	0.0834759	0.99406
		Weighted median	-0.0311519	0.0244341	0.202332	-0.0790427	0.0167389	0.997219
		Inverse-variance weighted	-0.0339761	0.019864	0.0871862	-0.0729096	0.00495745	0.417576
	C-C motif chemokine 28 levels	MR-Egger regression	-0.0194428	0.0868944	0.830374	-0.189756	0.15087	0.99406
		Weighted median	-0.000476864	0.0239249	0.984098	-0.0473696	0.0464159	0.999984
		Inverse-variance weighted	-0.014594	0.0194031	0.451962	-0.0526242	0.0234361	0.913968
	C-C motif chemokine 4 levels	MR-Egger regression	0.043693	0.133023	0.753723	-0.217033	0.304419	0.99406
		Weighted median	0.00291216	0.0280816	0.917405	-0.0521277	0.057952	0.999984
		Inverse-variance weighted	-0.0220468	0.0282884	0.435769	-0.0774922	0.0333985	0.913968
	Natural killer cell receptor 2B4 levels	MR-Egger regression	-0.0741796	0.121733	0.564628	-0.312776	0.164416	0.99406
		Weighted median	-0.0163779	0.027287	0.548368	-0.0698604	0.0371047	0.997219
		Inverse-variance weighted	-0.0528707	0.02534	0.0369378	-0.102537	-0.00320425	0.258565
	CD40L receptor levels	MR-Egger regression	0.00318825	0.0878038	0.972212	-0.168907	0.175284	0.99406
		Weighted median	0.00557853	0.0246623	0.821048	-0.0427595	0.0539166	0.999984
		Inverse-variance weighted	0.00113753	0.0195844	0.953682	-0.0372479	0.0395229	0.993935
	T-cell surface glycoprotein CD5 levels	MR-Egger regression	-0.0887355	0.121055	0.49118	-0.326002	0.148531	0.99406
		Weighted median	-0.0352694	0.0280988	0.209408	-0.090343	0.0198042	0.997219
		Inverse-variance weighted	-0.0599916	0.0252023	0.0172938	-0.109388	-0.0105951	0.17486
	T-cell surface glycoprotein CD6 isoform levels	MR-Egger regression	-0.162531	0.0973251	0.145961	-0.353288	0.0282261	0.99406
		Weighted median	-0.0333786	0.0272121	0.21997	-0.0867144	0.0199571	0.997219
		Inverse-variance weighted	-0.0503369	0.0224753	0.0251133	-0.0943885	-0.00628535	0.207755
	CUB domain-containing protein 1 levels	MR-Egger regression	-0.0189409	0.0871691	0.835184	-0.189792	0.151911	0.99406
		Weighted median	-0.00730019	0.025325	0.773148	-0.0569373	0.0423369	0.999984
		Inverse-variance weighted	-0.0206326	0.019464	0.289125	-0.058782	0.0175167	0.913968
	Macrophage colony-stimulating factor 1 levels	MR-Egger regression	-0.0535315	0.0881071	0.56574	-0.226221	0.119158	0.99406
		Weighted median	-0.0385058	0.0236972	0.104182	-0.0849522	0.00794067	0.884947
		Inverse-variance weighted	-0.032872	0.0196661	0.0946225	-0.0714176	0.00567364	0.430533
	Cystatin D levels	MR-Egger regression	0.0612434	0.0882179	0.513507	-0.111664	0.234151	0.99406
		Weighted median	0.0331704	0.0257455	0.197607	-0.0172907	0.0836316	0.997219
		Inverse-variance weighted	0.0446165	0.019746	0.0238513	0.00591424	0.0833187	0.207755
	Fractalkine levels	MR-Egger regression	-0.0152573	0.105285	0.889524	-0.221615	0.191101	0.99406
		Weighted median	-0.0218748	0.0276632	0.429087	-0.0760946	0.032345	0.997219
		Inverse-variance weighted	-0.0459625	0.0220171	0.0368353	-0.0891159	-0.00280905	0.258565
	C-X-C motif chemokine 1 levels	MR-Egger regression	-0.0385417	0.0892371	0.680902	-0.213446	0.136363	0.99406
		Weighted median	-0.0105895	0.0249432	0.671167	-0.0594781	0.038299	0.997219
		Inverse-variance weighted	-0.00322585	0.0200794	0.872365	-0.0425814	0.0361297	0.96976
	C-X-C motif chemokine 10 levels	MR-Egger regression	-0.0131798	0.109449	0.908082	-0.2277	0.20134	0.99406
		Weighted median	-0.0410763	0.027869	0.140507	-0.0956996	0.0135469	0.983547
		Inverse-variance weighted	-0.0400799	0.0229217	0.0803678	-0.0850064	0.00484665	0.407314
	C-X-C motif chemokine 11 levels	MR-Egger regression	-0.00566086	0.0892367	0.95148	-0.180565	0.169243	0.99406
		Weighted median	0.011646	0.0243709	0.632745	-0.0361209	0.0594129	0.997219
		Inverse-variance weighted	0.0070927	0.020071	0.723804	-0.0322465	0.0464319	0.944739
	C-X-C motif chemokine 5 levels	MR-Egger regression	-0.0675292	0.0894167	0.478704	-0.242786	0.107728	0.99406
		Weighted median	-5.02947e-07	0.0258525	0.999984	-0.0506715	0.0506705	0.999984
		Inverse-variance weighted	-0.000153107	0.020142	0.993935	-0.0396314	0.0393252	0.993935
	C-X-C motif chemokine 6 levels	MR-Egger regression	-0.0574937	0.0895897	0.54476	-0.23309	0.118102	0.99406
		Weighted median	0.0191176	0.0246481	0.437972	-0.0291927	0.067428	0.997219
		Inverse-variance weighted	0.00038156	0.020151	0.984893	-0.0391144	0.0398775	0.993935
	C-X-C motif chemokine 9 levels	MR-Egger regression	-0.0604466	0.0867504	0.512014	-0.230477	0.109584	0.99406
		Weighted median	-0.0304762	0.0245375	0.214228	-0.0785697	0.0176174	0.997219
		Inverse-variance weighted	-0.0379849	0.0194511	0.0508385	-0.076109	0.000139263	0.295315
	Delta and Notch-like epidermal growth factor-related receptor levels	MR-Egger regression	-0.0141828	0.0884166	0.877824	-0.187479	0.159114	0.99406
		Weighted median	-0.00160273	0.0246369	0.948131	-0.049891	0.0466856	0.999984
		Inverse-variance weighted	-0.00310512	0.0195573	0.873849	-0.0414373	0.0352271	0.96976
	Protein S100-A12 levels	MR-Egger regression	0.00592346	0.0945769	0.952095	-0.179447	0.191294	0.99406
		Weighted median	0.016642	0.0273788	0.543291	-0.0370204	0.0703045	0.997219
		Inverse-variance weighted	0.0125945	0.0201234	0.531406	-0.0268474	0.0520363	0.944739
	Fibroblast growth factor 19 levels	MR-Egger regression	-0.0363953	0.0895908	0.698659	-0.211993	0.139203	0.99406
		Weighted median	-0.0297524	0.0256636	0.246325	-0.0800531	0.0205483	0.997219
		Inverse-variance weighted	-0.0228991	0.0201694	0.256234	-0.0624313	0.016633	0.913968
	Fibroblast growth factor 21 levels	MR-Egger regression	-0.0879573	0.089701	0.364678	-0.263771	0.0878567	0.99406
		Weighted median	0.00750842	0.0260095	0.772827	-0.0434703	0.0584871	0.999984
		Inverse-variance weighted	-0.000964132	0.0202053	0.961942	-0.0405664	0.0386382	0.993935
	Fibroblast growth factor 23 levels	MR-Egger regression	-0.16059	0.143745	0.306642	-0.442331	0.12115	0.99406
		Weighted median	-0.0138794	0.0290424	0.63272	-0.0708025	0.0430437	0.997219
		Inverse-variance weighted	-0.0265002	0.0318662	0.40563	-0.0889578	0.0359575	0.913968
	Fibroblast growth factor 5 levels	MR-Egger regression	0.00833445	0.0971787	0.934444	-0.182136	0.198805	0.99406
		Weighted median	-0.00232968	0.027824	0.933272	-0.0568648	0.0522054	0.999984
		Inverse-variance weighted	-0.00623691	0.0217905	0.774708	-0.0489462	0.0364724	0.944739
	Fms-related tyrosine kinase 3 ligand levels	MR-Egger regression	-0.0917645	0.0891383	0.342962	-0.266476	0.0829465	0.99406
		Weighted median	0.00146814	0.0264594	0.955751	-0.0503923	0.0533286	0.999984
		Inverse-variance weighted	-0.00806349	0.0199705	0.686382	-0.0472057	0.0310787	0.944739
	Glial cell line-derived neurotrophic factor levels	MR-Egger regression	-0.158654	0.0885316	0.123301	-0.332176	0.0148681	0.99406
		Weighted median	-0.0224787	0.026762	0.400937	-0.0749323	0.0299749	0.997219
		Inverse-variance weighted	-0.0169271	0.021964	0.440899	-0.0599765	0.0261223	0.913968
	Hepatocyte growth factor levels	MR-Egger regression	0.00955967	0.113567	0.935655	-0.213032	0.232152	0.99406
		Weighted median	-0.0170849	0.0268284	0.524242	-0.0696685	0.0354988	0.997219
		Inverse-variance weighted	-0.0114047	0.023554	0.628249	-0.0575706	0.0347612	0.944739
	Interferon gamma levels	MR-Egger regression	0.0511266	0.100792	0.630081	-0.146426	0.24868	0.99406
		Weighted median	-0.0202435	0.0298683	0.497924	-0.0787853	0.0382983	0.997219
		Inverse-variance weighted	-0.0111398	0.0221584	0.615151	-0.0545703	0.0322907	0.944739
	Interleukin-10 levels	MR-Egger regression	-0.0214673	0.0998457	0.836886	-0.217165	0.17423	0.99406
		Weighted median	-0.0568967	0.0258326	0.0276289	-0.107529	-0.0062648	0.449534
		Inverse-variance weighted	-0.0404632	0.0208169	0.0519236	-0.0812644	0.000337923	0.295315
	Interleukin-10 receptor subunit alpha levels	MR-Egger regression	0.000564613	0.0988697	0.995629	-0.19322	0.194349	0.995731
		Weighted median	-0.0111334	0.0279336	0.690214	-0.0658832	0.0436165	0.997219
		Inverse-variance weighted	-0.000795127	0.0223804	0.971659	-0.0446606	0.0430704	0.993935
	Interleukin-10 receptor subunit beta levels	MR-Egger regression	-0.0203501	0.0881874	0.825169	-0.193197	0.152497	0.99406
		Weighted median	-0.0702727	0.0243217	0.00386105	-0.117943	-0.0226021	0.175678
		Inverse-variance weighted	-0.0657284	0.019648	0.00082197	-0.104239	-0.0272182	0.0373996
	Interleukin-12 subunit beta levels	MR-Egger regression	0.0659659	0.0891265	0.487156	-0.108722	0.240654	0.99406
		Weighted median	-0.0192422	0.0275558	0.484989	-0.0732515	0.0347671	0.997219
		Inverse-variance weighted	-0.0170725	0.0200255	0.393914	-0.0563225	0.0221774	0.913968
	Interleukin-13 levels	MR-Egger regression	-0.0273908	0.0988706	0.791049	-0.221177	0.166396	0.99406
		Weighted median	-0.0201773	0.027485	0.462874	-0.0740479	0.0336932	0.997219
		Inverse-variance weighted	-0.0203216	0.0223648	0.363539	-0.0641565	0.0235134	0.913968
	Interleukin-15 receptor subunit alpha levels	MR-Egger regression	-0.0271962	0.0975962	0.78986	-0.218485	0.164092	0.99406
		Weighted median	-0.0467158	0.0289808	0.106972	-0.103518	0.0100866	0.884947
		Inverse-variance weighted	-0.0562086	0.0218766	0.0101889	-0.0990867	-0.0133305	0.127222
	Interleukin-17A levels	MR-Egger regression	-0.0927771	0.127771	0.495102	-0.343207	0.157653	0.99406
		Weighted median	-0.0155256	0.0318315	0.625731	-0.0779154	0.0468641	0.997219
		Inverse-variance weighted	-0.0135688	0.027643	0.623526	-0.0677491	0.0406115	0.944739
	Interleukin-17C levels	MR-Egger regression	-0.131009	0.105184	0.259374	-0.33717	0.0751522	0.99406
		Weighted median	-0.014724	0.0292667	0.614895	-0.0720866	0.0426386	0.997219
		Inverse-variance weighted	-0.0142576	0.0243077	0.557508	-0.0619008	0.0333855	0.944739
	Interleukin-18 levels	MR-Egger regression	0.168191	0.141266	0.278775	-0.10869	0.445072	0.99406
		Weighted median	0.0392427	0.0263442	0.136326	-0.012392	0.0908773	0.983547
		Inverse-variance weighted	0.00847454	0.0325405	0.794531	-0.0553048	0.0722538	0.944739
	interleukin-18 receptor 1 levels	MR-Egger regression	-0.086233	0.0892476	0.371248	-0.261158	0.0886923	0.99406
		Weighted median	-0.0358416	0.0260952	0.169598	-0.0869881	0.0153049	0.997219
		Inverse-variance weighted	-0.0394529	0.0200237	0.0488035	-0.0786994	-0.000206325	0.295315
	Interleukin-1-alpha levels	MR-Egger regression	-0.0457067	0.118787	0.71367	-0.278529	0.187115	0.99406
		Weighted median	0.0247819	0.0310142	0.42426	-0.0360058	0.0855697	0.997219
		Inverse-variance weighted	0.0128303	0.0253818	0.613214	-0.036918	0.0625785	0.944739
	Interleukin-2 levels	MR-Egger regression	0.0158849	0.0985516	0.877239	-0.177276	0.209046	0.99406
		Weighted median	0.0113711	0.0305871	0.710071	-0.0485797	0.0713219	0.999984
		Inverse-variance weighted	0.00675487	0.022252	0.761461	-0.036859	0.0503687	0.944739
	Interleukin-20 levels	MR-Egger regression	-0.0126504	0.0984655	0.901971	-0.205643	0.180342	0.99406
		Weighted median	0.00845229	0.0275888	0.759325	-0.0456218	0.0625264	0.999984
		Inverse-variance weighted	0.0073394	0.0221793	0.740711	-0.0361321	0.0508109	0.944739
	Interleukin-20 receptor subunit alpha levels	MR-Egger regression	-0.129605	0.0992081	0.23926	-0.324053	0.0648433	0.99406
		Weighted median	-0.0015108	0.0290054	0.958459	-0.0583613	0.0553397	0.999984
		Inverse-variance weighted	0.010569	0.0224778	0.638215	-0.0334875	0.0546255	0.944739
	Interleukin-22 receptor subunit alpha-1 levels	MR-Egger regression	-0.286765	0.117162	0.0499532	-0.516402	-0.0571282	0.99406
		Weighted median	-0.0394232	0.0303215	0.193542	-0.0988533	0.020007	0.997219
		Inverse-variance weighted	-0.0193217	0.0341227	0.571229	-0.0862022	0.0475587	0.944739
	Interleukin-24 levels	MR-Egger regression	-0.0385508	0.0995247	0.711865	-0.233619	0.156518	0.99406
		Weighted median	-0.00605684	0.0277749	0.827375	-0.0604957	0.048382	0.999984
		Inverse-variance weighted	-0.00807696	0.0226038	0.720847	-0.0523804	0.0362265	0.944739
	Interleukin-2 receptor subunit beta levels	MR-Egger regression	0.122072	0.0985762	0.261838	-0.0711377	0.315281	0.99406
		Weighted median	-0.00623595	0.0289709	0.829573	-0.0630188	0.0505469	0.999984
		Inverse-variance weighted	0.000549913	0.0222731	0.980303	-0.0431054	0.0442052	0.993935
	Interleukin-33 levels	MR-Egger regression	0.121825	0.0986652	0.26309	-0.071559	0.315209	0.99406
		Weighted median	0.0252036	0.0272103	0.354315	-0.0281286	0.0785358	0.997219
		Inverse-variance weighted	0.00624238	0.0222471	0.779023	-0.037362	0.0498468	0.944739
	Interleukin-4 levels	MR-Egger regression	0.0620548	0.124184	0.635079	-0.181346	0.305455	0.99406
		Weighted median	0.0188509	0.0307702	0.540118	-0.0414587	0.0791605	0.997219
		Inverse-variance weighted	0.00961768	0.0265181	0.716841	-0.0423577	0.0615931	0.944739
	Interleukin-5 levels	MR-Egger regression	-0.15998	0.099499	0.158991	-0.354998	0.0350381	0.99406
		Weighted median	-0.0277257	0.0308042	0.368088	-0.0881019	0.0326506	0.997219
		Inverse-variance weighted	-0.0321967	0.0237188	0.174642	-0.0786856	0.0142921	0.700441
	Interleukin-6 levels	MR-Egger regression	-0.0963001	0.0891362	0.321478	-0.271007	0.0784068	0.99406
		Weighted median	-0.0194739	0.0251061	0.437947	-0.0686819	0.029734	0.997219
		Inverse-variance weighted	-0.00725885	0.0200712	0.71761	-0.0465984	0.0320807	0.944739
	Interleukin-7 levels	MR-Egger regression	-0.0346785	0.105896	0.754432	-0.242235	0.172878	0.99406
		Weighted median	0.0196821	0.0257946	0.445444	-0.0308752	0.0702395	0.997219
		Inverse-variance weighted	0.0138691	0.0224348	0.536444	-0.030103	0.0578413	0.944739
	Interleukin-8 levels	MR-Egger regression	0.0210893	0.0932883	0.828655	-0.161756	0.203934	0.99406
		Weighted median	-0.0253125	0.0252725	0.316545	-0.0748467	0.0242216	0.997219
		Inverse-variance weighted	-0.0173997	0.0200522	0.385548	-0.056702	0.0219027	0.913968
	Latency-associated peptide transforming growth factor beta 1 levels	MR-Egger regression	-0.04017	0.0889904	0.66756	-0.214591	0.134251	0.99406
		Weighted median	0.0117586	0.0254614	0.644209	-0.0381457	0.0616629	0.997219
		Inverse-variance weighted	0.00496817	0.0199733	0.803561	-0.0341795	0.0441158	0.944739
	Leukemia inhibitory factor levels	MR-Egger regression	-0.16278	0.133875	0.269683	-0.425175	0.0996155	0.99406
		Weighted median	-0.0144467	0.0287892	0.615803	-0.0708736	0.0419803	0.997219
		Inverse-variance weighted	-0.0274395	0.0304252	0.367126	-0.0870729	0.0321938	0.913968
	Leukemia inhibitory factor receptor levels	MR-Egger regression	0.119279	0.0970847	0.265217	-0.0710066	0.309565	0.99406
		Weighted median	0.005971	0.0298311	0.841355	-0.0524979	0.0644399	0.999984
		Inverse-variance weighted	-0.00894021	0.0216373	0.679472	-0.0513494	0.033469	0.944739
	Monocyte chemoattractant protein-1 levels	MR-Egger regression	0.0154712	0.0891932	0.867996	-0.159347	0.19029	0.99406
		Weighted median	-0.0198245	0.0249132	0.426182	-0.0686545	0.0290055	0.997219
		Inverse-variance weighted	-0.0151035	0.0199939	0.450004	-0.0542915	0.0240845	0.913968
	Monocyte chemoattractant protein 2 levels	MR-Egger regression	0.0831292	0.0895897	0.389268	-0.0924666	0.258725	0.99406
		Weighted median	-0.028948	0.025247	0.25155	-0.0784322	0.0205361	0.997219
		Inverse-variance weighted	-0.0205919	0.020151	0.306838	-0.0600879	0.0189041	0.913968
	Monocyte chemoattractant protein-3 levels	MR-Egger regression	-0.208523	0.0990916	0.0799954	-0.402743	-0.0143036	0.99406
		Weighted median	-0.0316127	0.0314161	0.314292	-0.0931883	0.0299629	0.997219
		Inverse-variance weighted	-0.0393143	0.0224987	0.0805676	-0.0834119	0.00478318	0.407314
	Monocyte chemoattractant protein-4 levels	MR-Egger regression	0.0880386	0.0975634	0.401631	-0.103186	0.279263	0.99406
		Weighted median	0.00426987	0.0261439	0.870265	-0.0469722	0.055512	0.999984
		Inverse-variance weighted	-0.0183306	0.0223105	0.411295	-0.0620591	0.0253979	0.913968
	Macrophage inflammatory protein 1a levels	MR-Egger regression	-0.101845	0.0936862	0.318729	-0.28547	0.0817801	0.99406
		Weighted median	-0.053702	0.0263899	0.0418562	-0.105426	-0.00197784	0.544131
		Inverse-variance weighted	-0.0511088	0.0199981	0.010598	-0.090305	-0.0119125	0.127222
	Matrix metalloproteinase-1 levels	MR-Egger regression	0.158776	0.100994	0.16698	-0.0391723	0.356723	0.99406
		Weighted median	0.0201206	0.0282427	0.476206	-0.035235	0.0754762	0.997219
		Inverse-variance weighted	0.031074	0.023835	0.19233	-0.0156425	0.0777906	0.729252
	Matrix metalloproteinase-10 levels	MR-Egger regression	-0.0509033	0.089406	0.589781	-0.226139	0.124332	0.99406
		Weighted median	-0.0431106	0.0259983	0.0972756	-0.0940672	0.00784609	0.884947
		Inverse-variance weighted	-0.0535107	0.0200959	0.00775015	-0.0928986	-0.0141227	0.127222
	Neurturin levels	MR-Egger regression	0.0766915	0.0986898	0.466625	-0.116741	0.270124	0.99406
		Weighted median	0.0173264	0.0296624	0.559141	-0.040812	0.0754647	0.997219
		Inverse-variance weighted	0.0228599	0.0222683	0.304625	-0.020786	0.0665058	0.913968
	Neurotrophin-3 levels	MR-Egger regression	-0.0239863	0.0891396	0.796877	-0.1987	0.150727	0.99406
		Weighted median	-0.0159175	0.0258798	0.538517	-0.066642	0.0348069	0.997219
		Inverse-variance weighted	-0.0186562	0.0199337	0.349319	-0.0577262	0.0204139	0.913968
	Osteoprotegerin levels	MR-Egger regression	0.000488338	0.0875575	0.995731	-0.171124	0.172101	0.995731
		Weighted median	-0.0104962	0.0240831	0.662956	-0.057699	0.0367065	0.997219
		Inverse-variance weighted	-0.00765723	0.0192599	0.690945	-0.0454067	0.0300922	0.944739
	Oncostatin-M levels	MR-Egger regression	0.00977285	0.152878	0.951106	-0.289868	0.309413	0.99406
		Weighted median	-0.0168709	0.031333	0.590275	-0.0782836	0.0445419	0.997219
		Inverse-variance weighted	-0.0256461	0.0319512	0.422168	-0.0882705	0.0369782	0.913968
	Programmed cell death 1 ligand 1 levels	MR-Egger regression	-0.00443117	0.0884674	0.961678	-0.177827	0.168965	0.99406
		Weighted median	-0.0512596	0.023569	0.0296396	-0.0974548	-0.00506436	0.449534
		Inverse-variance weighted	-0.0502432	0.0198051	0.0111843	-0.0890612	-0.0114253	0.127222
	Stem cell factor levels	MR-Egger regression	-0.0102709	0.113347	0.930748	-0.23243	0.211889	0.99406
		Weighted median	0.0181051	0.0273355	0.507761	-0.0354725	0.0716827	0.997219
		Inverse-variance weighted	0.0154598	0.023712	0.514414	-0.0310158	0.0619353	0.944739
	SIR2-like protein 2 levels	MR-Egger regression	-0.0538289	0.0892054	0.56832	-0.228672	0.121014	0.99406
		Weighted median	0.00992947	0.0249274	0.690383	-0.0389282	0.0587871	0.997219
		Inverse-variance weighted	0.00390735	0.0200582	0.845549	-0.0354066	0.0432213	0.961812
	Signaling lymphocytic activation molecule levels	MR-Egger regression	0.0448851	0.0891783	0.63268	-0.129904	0.219674	0.99406
		Weighted median	-0.00427032	0.0251781	0.865321	-0.0536194	0.0450788	0.999984
		Inverse-variance weighted	-0.0128571	0.0200398	0.521148	-0.052135	0.0264209	0.944739
	Sulfotransferase 1A1 levels	MR-Egger regression	0.134348	0.0996612	0.226309	-0.0609884	0.329684	0.99406
		Weighted median	0.00635502	0.0297802	0.831017	-0.0520142	0.0647243	0.999984
		Inverse-variance weighted	0.00737482	0.0227148	0.745431	-0.0371463	0.0518959	0.944739
	STAM binding protein levels	MR-Egger regression	-0.0886426	0.0889624	0.357525	-0.263009	0.0857237	0.99406
		Weighted median	0.00429307	0.0250426	0.863885	-0.0447903	0.0533765	0.999984
		Inverse-variance weighted	-0.00218001	0.0199629	0.913041	-0.0413072	0.0369472	0.993935
	Transforming growth factor-alpha levels	MR-Egger regression	-0.0127366	0.0891524	0.891075	-0.187475	0.162002	0.99406
		Weighted median	-0.0201833	0.0245254	0.410533	-0.0682531	0.0278865	0.997219
		Inverse-variance weighted	-0.0200922	0.020017	0.315495	-0.0593256	0.0191411	0.913968
	Tumor necrosis factor levels	MR-Egger regression	0.090354	0.098897	0.396146	-0.103484	0.284192	0.99406
		Weighted median	-0.0123771	0.029085	0.670437	-0.0693838	0.0446296	0.997219
		Inverse-variance weighted	0.00922868	0.0223825	0.680107	-0.0346409	0.0530983	0.944739
	TNF-beta levels	MR-Egger regression	0.0229278	0.0991958	0.824889	-0.171496	0.217352	0.99406
		Weighted median	-0.0888356	0.0292448	0.00238423	-0.146155	-0.0315159	0.175678
		Inverse-variance weighted	-0.0874102	0.0225226	0.000104031	-0.131555	-0.0432658	0.00946681
	Tumor necrosis factor receptor superfamily member 9 levels	MR-Egger regression	-0.0537692	0.0989312	0.606373	-0.247674	0.140136	0.99406
		Weighted median	-0.0624069	0.0275249	0.0233724	-0.116356	-0.00845818	0.449534
		Inverse-variance weighted	-0.0570365	0.0223972	0.0108781	-0.100935	-0.013138	0.127222
	Tumor necrosis factor ligand superfamily member 14 levels	MR-Egger regression	0.0493896	0.0992467	0.636444	-0.145134	0.243913	0.99406
		Weighted median	0.0277767	0.0301532	0.356953	-0.0313235	0.0868769	0.997219
		Inverse-variance weighted	0.00713394	0.0225459	0.751685	-0.037056	0.0513239	0.944739
	TNF-related apoptosis-inducing ligand levels	MR-Egger regression	0.0251451	0.089103	0.787269	-0.149497	0.199787	0.99406
		Weighted median	-0.00582799	0.0268504	0.828166	-0.0584547	0.0467987	0.999984
		Inverse-variance weighted	0.00469496	0.0199692	0.814123	-0.0344446	0.0438345	0.944739
	TNF-related activation-induced cytokine levels	MR-Egger regression	-0.0255394	0.0891837	0.784227	-0.200339	0.149261	0.99406
		Weighted median	-0.0418599	0.0249723	0.0936878	-0.0908056	0.00708569	0.884947
		Inverse-variance weighted	-0.0287845	0.0200381	0.150863	-0.0680592	0.0104901	0.65374
	Thymic stromal lymphopoietin levels	MR-Egger regression	0.010472	0.0995247	0.919631	-0.184597	0.20554	0.99406
		Weighted median	0.00140541	0.0280384	0.960023	-0.0535498	0.0563606	0.999984
		Inverse-variance weighted	0.000494516	0.0226038	0.982546	-0.043809	0.044798	0.993935
	Tumor necrosis factor ligand superfamily member 12 levels	MR-Egger regression	0.0669539	0.0889114	0.479919	-0.107312	0.24122	0.99406
		Weighted median	-0.00817535	0.0263216	0.756109	-0.0597657	0.043415	0.999984
		Inverse-variance weighted	-0.0161085	0.0198936	0.418094	-0.0551	0.022883	0.913968
	Urokinase-type plasminogen activator levels	MR-Egger regression	-0.020641	0.091553	0.829109	-0.200085	0.158803	0.99406
		Weighted median	-0.023675	0.0264664	0.371039	-0.0755492	0.0281992	0.997219
		Inverse-variance weighted	-0.0210446	0.0198817	0.289831	-0.0600128	0.0179235	0.913968
	Vascular endothelial growth factor A levels	MR-Egger regression	-0.0676947	0.0894963	0.478049	-0.243107	0.107718	0.99406
		Weighted median	-0.0012084	0.0265922	0.963755	-0.0533291	0.0509123	0.999984
		Inverse-variance weighted	0.00884083	0.0199916	0.658325	-0.0303428	0.0480244	0.944739
SE, standard error; CI, confidence interval.

## Sheet: Table S5
Table S5. SNPs representing genetically predicted circulating cytokines.
SNP	effect_allele	other_allele	EAF	Beta	SE	P-value	R2	F-statistic
Interleukin-10 receptor subunit beta levels
rs142421172	A	G	0.0438	0.208	0.031	1.95e-11	0.00302776	45.0137
rs7855466	T	C	0.1723	0.0861	0.0169	3.49e-07	0.00174786	25.9522
rs55780441	T	C	0.9674	0.1783	0.0348	3e-07	0.00176771	26.2474
rs6517157	T	C	0.9258	0.1509	0.0251	1.83e-09	0.00243225	36.1387
rs8178484	T	C	0.5452	-0.426	0.0117	1e-200	0.0820886	1325.53
C-C motif chemokine 19 levels
rs13010492	C	G	0.4754	-0.0803	0.0123	6.65e-11	0.00286687	42.615
rs62292952	T	G	0.8822	0.2346	0.0185	7.53e-37	0.0107315	160.788
rs6870560	T	C	0.8559	0.0863	0.0169	3.28e-07	0.00175598	26.0729
rs9469127	C	G	0.9365	-0.4884	0.0277	1.41e-69	0.0205406	310.837
rs28635588	A	G	0.8408	-0.1775	0.0206	6.9e-18	0.00498342	74.2341
rs11574915	A	C	0.8639	-0.1464	0.017	7.19e-18	0.00497796	74.1525
rs6486995	A	T	0.2452	-0.0697	0.0135	2.43e-07	0.00179495	26.6526
rs4766578	A	T	0.5095	-0.0801	0.0132	1.29e-09	0.00247785	36.8179
SNP, single nucleotide polymorphism; EAF, effect allele frequency; SE, standard error.

## Sheet: Table S6
Table S6. MR analysis results of circulating cytokines on thymic tumors.
Mediator	Outcome	Method	OR	SE	P-value	OR_low95%CI	OR_up95%CI
Interleukin-10 receptor subunit beta levels	Benign thymic neoplasms	MR-Egger regression	2.963	0.735382	0.236163	0.701072	12.5228
		Weighted median	2.40841	0.353693	0.0129512	1.20409	4.81725
		Inverse-variance weighted	2.39411	0.351245	0.0129376	1.2027	4.76574
	Malignant thymic neoplasms	MR-Egger regression	1.22474	0.632379	0.769557	0.354612	4.22998
		Weighted median	1.25324	0.331236	0.495571	0.654756	2.39876
		Inverse-variance weighted	1.2894	0.319988	0.427004	0.688665	2.41416
C-C motif chemokine 19 levels	Benign thymic neoplasms	MR-Egger regression	1.00763	0.83288	0.993293	0.196942	5.1554
		Weighted median	1.13877	0.537691	0.809028	0.396958	3.26684
		Inverse-variance weighted	1.13089	0.516366	0.811716	0.411037	3.11143
	Malignant thymic neoplasms	MR-Egger regression	0.665738	0.715704	0.609483	0.163713	2.70722
		Weighted median	0.604822	0.473345	0.288113	0.239171	1.52949
		Inverse-variance weighted	0.536765	0.414724	0.133546	0.238103	1.21005
SA, surface area; rAC, rostral anterior cingulate; SE, standard error; CI, confidence interval.
